# Supplementary material for: Developing cardiac digital twin populations powered by machine learning provides electrophysiological insights in conduction and repolarization
Source: Nat Cardiovasc Res. 2025 May 16;4(5):624–36. doi: 10.1038/s44161-025-00650-0 (PMC12084159; doi:10.1038/s44161-025-00650-0)
Supplement: Supplementary file 2 — Supplementary Table 1 Twenty tissue-level EP characteristics with uncertainty with bounds based on literature. Note that the myocardial CV transverse to fiber direction can also vary but is assumed to be proportional to the CV along the fiber in the table with the anisotropy ratio as 0.42. Supplementary Table 2 Thirty ECG electrode position characteristics with uncertainty. Supplementary Table 3 Basic characteristics of 10 pathological cases sampled from the cohort, including five with FB and another five with HF, following with R2 score and ISE for GPEs trained on QRSd in those individuals. Code for sex: 0 means female, and 1 means male. Supplementary Table 4 The fold range changes of different ionic parameters between epicardium and endocardium based on experimental measurements conducted in four state-of-the-art ventricular ionic current models. Supplementary Table 5 Basic characteristics of participants from the UKBB. N = 3,461. The BMI was calculated from height and weight measures taken at imaging. Age was computed using the year of birth (34), month of birth (52) and date of attending assessment centre (53) to get the actual age when imaging. Disease codes are derived from summary diagnoses in the UKBB (41,270) as shown in Supplementary Table 2. The percentages of specific individuals in the whole cohort are shown in brackets. Supplementary Table 6 Comparison between the simulated and recorded VCGs in QRS complex for the 10 representative individuals. The first column shows the correlation of magnitude of simulated and recorded dipoles, and the second column shows the deviation θ in dipole orientation between the simulated and measured cardiac dipoles in degree. Supplementary Table 7 Common diseases categorized from summary diagnoses in the UKBB (41,270). Supplementary Table 8 Basic characteristics of the clinical cohort of patients with IHD. N = 359. Supplementary Table 9 The PheWAS associations to mental health factors. Columns 2 and 3 denote the P value (t [file 44161_2025_650_MOESM2_ESM.xlsx]

## Sheet: Supplmentary_Table_1
20 tissue-level electrophysiological characteristics with uncertainty with bounds based on literature. Note the myocardial CV transverse to fiber direction can also varied but is assumed to be proportion to the CV along the fiber in the table with the anisotropy ratio as 0.42.
Parameters	Range	Description	References
CV (m/s)	(0.48,0.92)	Myocardial conduction velocity along fiber	1,2
	(0.25,0.75)	Apical-basal coordinate for LV septal fascicle	3–6
	(0.25,0.75)	Apical-basal coordinate for LV posterior fascicle	3–5
	(0.6,0.8)	Apical-basal coordinate for LV anterior fascicle	3–5
	(0.35,0.85)	Apical-basal coordinate for RV septal fascicle	3–5
	(0.15,0.65)	Apical-basal coordinate for RV moderate band fascicle	3–5
	(-1,1)	Rotational coordinate for LV septal fascicle	3–6
	(-2,0)	Rotational coordinate for LV posterior fascicle	3–6
	(1.6,3.14)	Rotational coordinate for LV anterior fascicle	3–6
	(0,2)	Rotational coordinate for RV septal fascicle	3–6
	(-1,1)	Rotational coordinate for RV moderate band fascicle	3–6
	(0,30)	Firing time for LV posterior fascicle	3
	(0,30)	Firing time for LV anterior fascicle	3
	(0,30)	Firing time for RV septal fascicle	3
	(0,30)	Firing time for RV moderate band fascicle	3
	(0,30)	Firing time for LV posterior fascicle	3
	(0.01,0.3)	Transmural coordinate for SE layer	7,8
	(0.01,0.15)	The minimum apical-basal coordinate for SE layer	6
	(0.7,0.8)	The maximum apical-basal coordinate for SE layer	6,9,10
	(3,7)	The ratio of CV in SE layer to CV in myocardium	7,8,11,12
References
1	Spear, J. F., Michelson, E. L. & Moore, E. N. Cellular electrophysiologic characteristics of chronically infarcted myocardium in dogs susceptible to sustained ventricular tachyarrhythmias. J Am Coll Cardiol 1, 1099–1110 (1983).
2	Glukhov, A. v. et al. Conduction remodeling in human end-stage nonischemic left ventricular cardiomyopathy. Circulation 125, 1835–1847 (2012).
3	Durrer, D. et al. Total excitation of the isolated human heart. Circulation 41, 899–912 (1970).
4	Massing, G. K. & James, T. N. Anatomical configuration of the His bundle and bundle branches in the human heart. Circulation 53, 609–621 (1976).
5	Tusscher, K. H. W. J. T. & Panfilov, A. V. Modelling of the ventricular conduction system. Prog Biophys Mol Biol 96, 152–170 (2008).
6	Atkinson, A. et al. Anatomical and molecular mapping of the left and right ventricular His-Purkinje conduction networks. J Mol Cell Cardiol 51, 689–701 (2011).
7	Gillette, K. et al. Automated Framework for the Inclusion of a His–Purkinje System in Cardiac Digital Twins of Ventricular Electrophysiology. Ann Biomed Eng 49, 3143–3153 (2021).
8	Gillette, K. et al. Virtual Physiological Human Automated Framework for the Inclusion of a His-Purkinje System in Cardiac Digital Twins of Ventricular Electrophysiology. Ann Biomed Eng 49, 3143–3153 (2021).
9	Rodero, C. et al. Linking statistical shape models and simulated function in the healthy adult human heart. PLoS Comput Biol 17, 1–28 (2021).
10	Sahli Costabal, F., Hurtado, D. E. & Kuhl, E. Generating Purkinje networks in the human heart. J Biomech 49, 2455–2465 (2016).
11	Strocchi, M. et al. Comparison between conduction system pacing and cardiac resynchronization therapy in right bundle branch block patients. Front Physiol 13, 1–13 (2022).
12	Strocchi, M. et al. His-bundle and left bundle pacing with optimized atrioventricular delay achieve superior electrical synchrony over endocardial and epicardial pacing in left bundle branch block patients. Heart Rhythm 17, 1922–1929 (2020).

## Sheet: Supplmentary_Table_2
30 ECG electrode positions characteristics with uncertainty.
ECG Electrodes	Coordinate ranges
RA	#VALUE!
LA	#VALUE!
LL	#VALUE!
RL	#VALUE!
V1	#VALUE!
V2	#VALUE!
V3	#VALUE!
V4	#VALUE!
V5	#VALUE!
V6	#VALUE!

## Sheet: Supplementary_Table_3
Basic characteristics of 10 pathological cases sampled from the cohort including 5 with fascicle block (FB) and another 5 with heart failure (HF), following with the and independent standard error (ISE) for GPEs trained on QRSd in those subjects. Code for sex: 0 means female and 1 means male.
	Sex	BMI (kg/m2)	Age (year)	GPE for QRSd on whole parameter set
				#VALUE!	ISE (%)
FB Subject 1	1	31	60	0.49	93
FB Subject 2	1	37	48	0.51	93
FB Subject 3	1	26	73	0.45	90
FB Subject 4	0	21	55	0.63	92
FB Subject 5	0	35	66	0.67	93
HF Subject 1	0	21	49	0.72	96
HF Subject 2	1	38	74	0.47	92
HF Subject 3	0	28	61	0.55	94
HF Subject 4	0	33	66	0.67	93
HF Subject 5	1	27	55	0.5	92
	n/a	n/a	n/a

## Sheet: Supplementary_Table_4
The fold range changes of different ionic parameters between epicardium and endocardium based on experimental measurements conducted in four state-of-art ventricular ionic current models.
Ionic Pathway	Range	Description of ionic parameters	References
	(0.6,1)	Conductance of the current	1
	(3,4)	Conductance of the transient outward current	1–4
	(1,3)	Conductance of L-type current	1,3
	(1,3)	Conductance of background current	1,3
	(1,3)	Conductance of plateau current	1,3
	(1,1.4)	Conductance of the rapid and slow delayed rectifier current	1,4
	(1,1.3)	Conductance of the inward rectifier current	1
	(1,1.4)	Scaling factor of the / exchanger current	1,2
	(0.7,1.5)	Scaling factor of / pump current	1,2
	(0.6,1)	Conductance of the plateau current	1
	(1,1.7)	Scaling factor of the calcium-induced calcium release (CICR) current	1,2
	(1,1.5)	Scaling factor of a pump uptake current in the Sarcoplasmic reticulum (SR)	1
Bufc	(1,1.3)	Total cytoplasmic buffer concentration	1
References
1	O’Hara T, Virág L, Varró A, Rudy Y: Simulation of the undiseased human cardiac ventricular action potential: Model formulation and experimental validation. PLoS Comput Biol Public Library of Science, 2011; 7.
2	Grandi E, Pasqualini FS, Bers DM: A novel computational model of the human ventricular action potential and Ca transient. J Mol Cell Cardiol 2010; 48:112–121.
3	Tomek J, Bueno-Orovio A, Passini E, et al.: Development, calibration, and validation of a novel human ventricular myocyte model in health, disease, and drug block. Elife [Internet] 2019; 8. Available from: https://elifesciences.org/articles/48890
4	Ten Tusscher KHWJ, Panfilov A V.: Alternans and spiral breakup in a human ventricular tissue model. Am J Physiol Heart Circ Physiol 2006; 291:1088–1100.

## Sheet: Supplementary_Table_5
Basic characteristics of participants from the UK biobank. N=3461. The body mass index (BMI) was calculated from height and weight measures taken at imaging. Age was computed using the year of birth (34), month of birth (52) and date of attending assessment centre (53) to get the actual age when imaging. Disease codes are derived from summary diagnoses in UKBB (41270) as shown in Supplementary Ta…
Characteristics	Total (n=3461)
Age (year)	61.8 ± 7.5
Male	1598
Female	1863
Caucasians	3316 (95.8%)
BMI (kg/m2)	26.6 ± 4.4
Diabetes	164 (4.7%)
Hypertensive diseases	807 (23.3%)
Ischaemic heart diseases	283 (8.2%)
Heart failure	60 (1.7%)
Fascicular block	46 (1.3%)
Neurotic disorders (anxiety)	138 (4.0%)
Mood [affective] disorder (depression)	172 (5.0%)

## Sheet: Supplementary_Table_6
Comparison between the simulated and recorded VCGs in QRS complex for the 10 representative subjects. The first column shows the correlation of magnitude of simulated and recorded dipoles and the second column shows the deviation in dipole orientation between the simulated and measured cardiac dipoles in degree.
	Correlation coefficient (r) of magnitude of simulated and recorded dipoles	The deviation in dipole orientation between the simulated and measured cardiac dipoles (°)
Subject 1	0.96	25
Subject 2	0.89	-0.23
Subject 3	0.66	11.5
Subject 4	0.81	21.3
Subject 5	0.93	26
Subject 6	0.78	-5.2
Subject 7	0.9	22.8
Subject 8	0.92	8.9
Subject 9	0.95	21.6
Subject 10	0.9	20.6
Average±Std	0.87±0.09	15.0±10.7

## Sheet: Supplementary_Table_7
Common diseases categorized from summary diagnoses in UKBB (41270).
Disease type	Meaning
Heart failure	I50.0 Congestive heart failure
	I50.1 Left ventricular failure
	I50.9 Heart failure, unspecified
Fascicular block	I44.4 Left anterior fascicular block
	I44.7 Left bundle-branch block, unspecified
	I44.5 Left posterior fascicular block
	I45.0 Right fascicular block
	I44.6 Other and unspecified fascicular block
	I45.1 Other and unspecified right bundle-branch block
	I45.2 Bifascicular block
	I45.3 Trifascicular block
	I45.4 Nonspecific intraventricular block
Ischaemic heart disease	I20-I25 Ischaemic heart diseases
	I20 Angina pectoris
	I21 Acute myocardial infarction
	I22 Subsequent myocardial infarction
	I23 Certain current complications following acute myocardial infarction
	I24 Other acute ischaemic heart diseases
	I25 Chronic ischaemic heart disease
Diabetes	E10-E14 Diabetes mellitus
	E10 Insulin-dependent diabetes mellitus
	E11 Non-insulin-dependent diabetes mellitus
	E12 Malnutrition-related diabetes mellitus
	E13 Other specified diabetes mellitus
	E14 Unspecified diabetes mellitus
Neurotic disorders	F40-F48 Neurotic, stress-related and somatoform disorders
	F40 Phobic anxiety disorders
	F41 Other anxiety disorders
	F42 Obsessive-compulsive disorder
	F43 Reaction to severe stress, and adjustment disorders
	F44 Dissociative [conversion] disorders
	F45 Somatoform disorders
	F48 Other neurotic disorders
Mood disorders	F30-F39 Mood [affective] disorders
	F30 Manic episode
	F31 Bipolar affective disorder
	F32 Depressive episode
	F33 Recurrent depressive disorder
	F34 Persistent mood [affective] disorders
	F38 Other mood [affective] disorders
	F39 Unspecified mood [affective] disorder
Hypertension	I10-I15 Hypertensive diseases-
	I10 Essential (primary) hypertension
	I11 Hypertensive heart disease
	I12 Hypertensive renal disease
	I13 Hypertensive heart and renal disease
	I15 Secondary hypertension

## Sheet: Supplementary_Table_8
Basic characteristics of the clinical cohort of patients with ischemic heart diseases. N=359.
	Total (n=359)
Age (year)	61.8 ± 7.5
Male	314
Female	45
BMI (kg/m2)	27.6 ± 4.9

## Sheet: Supplementary_Table_9
The PheWAS associations to mental health factors. Columns 2 and 3 denote the p-value (two-sided t-test) and Spearman’s correlation coefﬁcient r.
	#VALUE!	r	Other UKBB-reported phenotypes	Field ID
QRSd	2.72	0.05	Seen doctor (GP) for nerves, anxiety, tension or depression	2090-0.0
QRSd	2.42	0.05	Seen a psychiatrist for nerves, anxiety, tension or depression	2100-0.0
CV	3.92	-0.07	Seen a psychiatrist for nerves, anxiety, tension or depression	2100-0.0
CV	3.68	-0.06	Seen doctor (GP) for nerves, anxiety, tension or depression	2090-0.0
CV	2.35	-0.05	Neuroticism score	20127-0.0
Biv mass	3.13	-0.06	Neuroticism score	20127-0.0
Biv mass	3.74	-0.06	Happiness	4526-2.0

## Sheet: Supplementary_Table_10
Other PheWAS associations for QRSd, CV, QTc and . Columns 2 and 3 denote the p-value (two-sided t-test) and Spearman’s correlation coefﬁcient r.
	#VALUE!	r	Other UKBB-reported phenotypes	Field ID
QRSd	5.29	-0.08	Visceral adipose tissue volume (VAT)	20407-2.0
QRSd	4.15	-0.07	Time spent watching television (TV)	1070-2.0
QRSd	3.08	-0.06	Types of physical activity in last 4 weeks	6164-0.1
QRSd	3.04	0.09	Number of days/week of vigorous physical activity 10+ minutes	904-1.0
QRSd	2.72	-0.07	Types of physical activity in last 4 weeks	6164-0.1
QRSd	2.44	0.08	Number of days/week walked 10+ minutes	864-1.0
QRSd	2.36	-0.07	Qualifications	6138-0.1
CV	2.74	0.11	Frequency of light DIY in last 4 weeks	1011-1.0
QTc	4.35	0.07	Overall health rating	2178-2.0
QTc	3.57	0.06	Neurotic disorder	Derived from 41270
QTc	2.43	0.1	Pack years adult smoking as proportion of life span exposed to smoking	20162-0.0
QTc	2.31	0.09	Pack years of smoking	20161-0.0
#VALUE!	4.13	-0.07	Overall health rating	2178-2.0
#VALUE!	3.9	0.18	Vitamin supplement user	104670-0.0
#VALUE!	3.87	-0.07	Visceral adipose tissue volume (VAT)	20407-2.0
#VALUE!	3.76	-0.07	Types of physical activity in last 4 weeks	6164-2.1
#VALUE!	2.9	0.06	Dried fruit intake	1319-0.0
#VALUE!	2.75	-0.05	Neurotic disorder	Derived from 41270
#VALUE!	2.52	-0.05	Standing height	50-2.0
#VALUE!	2.49	0.05	Salad / raw vegetable intake	1299-0.0
#VALUE!	2.44	0.08	Alcohol drinker status	20117-1.0

[truncated: 5 more sheets: Supplementary_Table_11, Supplementary_Table_12, Supplementary_Table_13, Supplementary_Table_14, Supplementary_Table_15]
