# Supplementary material for: Developing cardiac digital twin populations powered by machine learning provides electrophysiological insights in conduction and repolarization
Source: Nat Cardiovasc Res. 2025 May 16;4(5):624–36. doi: 10.1038/s44161-025-00650-0 (PMC12084159; doi:10.1038/s44161-025-00650-0)
Supplement: Supplementary file 3 — Statistical source data. [file 44161_2025_650_MOESM3_ESM.csv]

panel a	QRS duration GSA
Parameters	CV	V1_x	V1_y	V1_z	V2_x	V2_y	V2_z	V3_x	V3_y	V3_z	V4_x	V4_y	V4_z	V5_x	V5_y	V5_z	V6_x	V6_y	V6_z	RA_x	RA_y	RA_z	LA_x	LA_y	LA_z	RL_x	RL_y	RL_z	LL_x	LL_y	LL_z	Z_lv_sf	Z_lv_pf	Z_lv_af	Z_rv_sf	Z_rv_mod	PHI_lv_sf	PHI_lv_pf	PHI_lv_af	PHI_rv_sf	PHI_rv_mod	t_lv_sf	t_lv_pf	t_lv_af	t_rv_sf	t_rv_mod	PHO_SE	Zmin_SE	Zmax_SE
Subject 1	77	0	2	0	0	2	0	0	0	0	0	0	0	0	0	0	0	0	0	0	0	0	0	0	0	0	0	0	0	0	0	0	0	0	0	0	0	0	0	0	0	0	0	4	0	0	0	0	7
Subject 2	43	0	2	6	0	0	0	7	7	0	13	10	5	0	0	0	0	0	0	0	0	0	0	0	0	0	0	0	0	0	0	0	0	0	0	0	0	0	0	0	0	0	0	0	0	0	0	0	4
Subject 3	60	0	0	0	3	3	0	8	11	4	0	0	0	0	0	0	0	0	0	0	0	0	0	0	0	0	0	0	0	0	0	0	0	0	0	0	0	0	0	0	0	0	0	2	0	0	0	0	5
Subject 4	53	0	0	0	3	0	0	5	10	7	3	0	4	0	0	0	0	0	0	0	0	0	0	0	0	0	0	0	0	0	0	0	0	0	0	0	0	0	0	0	0	0	0	3	3	0	0	0	5
Subject 5	43	0	0	0	0	5	0	14	21	8	0	0	0	0	0	0	0	0	0	0	0	0	0	0	0	0	0	0	0	0	0	0	0	0	0	0	0	0	0	0	0	0	0	0	0	0	0	0	5
Subject 6	53	9	8	4	0	4	0	0	8	0	0	0	0	0	0	0	0	0	0	0	0	0	0	0	0	0	0	0	0	0	0	0	0	0	0	3	0	0	0	0	0	0	0	0	0	0	0	0	5
Subject 7	51	3	6	5	7	7	2	2	0	0	0	0	0	0	0	0	0	0	0	0	0	0	0	3	0	0	0	0	0	0	0	0	0	0	0	0	0	0	0	0	0	0	0	2	0	0	0	0	6
Subject 8	56	0	0	6	4	0	3	11	5	7	0	0	0	0	0	0	0	0	0	0	0	0	0	0	0	0	0	0	0	0	0	0	0	0	0	0	0	0	0	0	0	0	0	4	0	0	0	0	6
Subject 9	65	0	0	0	4	0	0	11	11	0	0	0	0	0	0	0	0	0	0	0	0	0	0	0	0	0	0	0	0	0	0	0	0	0	0	0	0	0	0	0	0	0	0	0	0	0	0	0	4
Subject 10	65	3	5	3	3	0	0	3	0	0	0	0	0	0	0	0	0	0	0	0	0	0	0	0	0	0	0	0	0	0	0	0	0	0	0	0	0	0	2	0	0	0	0	3	3	0	0	0	7
panel b	Qtc GSA
Parameters	Gkrks_RHOgradient	Gkrks_Zgradient	CV	V1_x	V1_y	V1_z	V2_x	V2_y	V2_z	V3_x	V3_y	V3_z	V4_x	V4_y	V4_z	V5_x	V5_y	V5_z	V6_x	V6_y	V6_z	RA_x	RA_y	RA_z	LA_x	LA_y	LA_z	RL_x	RL_y	RL_z	LL_x	LL_y	LL_z	Z_lv_sf	Z_lv_pf	Z_lv_af	Z_rv_sf	Z_rv_mod	PHI_lv_sf	PHI_lv_pf	PHI_lv_af	PHI_rv_sf	PHI_rv_mod	t_lv_sf	t_lv_pf	t_lv_af	t_rv_sf	t_rv_mod	PHO_SE
Subject 1	4	0	5	0	0	0	0	0	0	0	0	0	0	0	0	0	0	0	0	0	0	0	0	0	0	0	0	0	0	0	0	0	0	0	0	0	0	0	0	0	0	0	0	0	0	0	0	0	0
Subject 2	5	0	7	0	0	0	0	0	0	0	0	0	0	0	0	0	0	0	0	0	0	0	0	0	0	0	0	0	0	0	0	0	0	0	0	0	0	0	0	0	0	0	0	0	0	0	0	0	0
Subject 3	0	0	3	0	0	3	0	0	0	0	0	0	0	0	0	0	0	0	0	2	0	0	0	0	0	0	7	0	0	7	0	0	0	0	0	0	0	0	0	0	0	0	0	0	0	0	0	0	0
Subject 4	4	0	0	7	0	0	0	0	0	0	0	0	0	0	0	0	0	0	0	0	0	3	0	0	0	0	0	0	0	0	0	0	0	0	0	0	6	0	0	0	0	0	0	0	0	0	0	0	0
Subject 5	4	0	0	0	0	9	0	0	0	0	0	0	0	0	0	0	6	0	0	0	0	7	0	0	0	0	0	0	0	0	0	0	0	0	0	0	0	0	0	0	0	0	0	0	0	0	0	0	0
Subject 6	5	0	2	0	0	6	0	0	0	0	0	0	17	0	0	0	0	0	0	0	0	0	0	0	0	0	0	0	0	0	0	0	0	0	0	0	0	0	0	0	0	0	0	0	0	0	0	0	0
Subject 7	6	0	5	0	0	0	0	0	0	0	0	0	0	0	0	0	0	0	0	0	0	0	0	0	0	0	0	0	0	0	0	0	0	0	0	0	0	0	0	0	5	0	0	0	0	0	0	0	0
Subject 8	6	0	8	0	0	0	0	0	0	0	0	0	0	0	0	0	0	0	0	0	0	0	0	0	0	0	0	0	0	0	0	0	0	0	0	0	0	0	0	0	0	0	0	0	0	0	0	0	0
Subject 9	5	0	6	0	0	0	0	0	0	0	0	0	0	0	0	0	0	0	0	0	0	0	0	0	0	0	0	0	0	0	0	0	0	0	0	0	0	0	0	0	0	0	0	0	0	0	0	0	0
Subject 10	2	0	2	0	0	0	0	0	0	0	0	0	0	0	0	0	7	0	0	6	0	0	0	0	0	0	0	0	0	0	0	0	0	0	0	0	0	0	0	0	0	0	0	0	0	4	0	4	0
[truncated: 4 more columns]
