# Supplementary material for: Developing cardiac digital twin populations powered by machine learning provides electrophysiological insights in conduction and repolarization
Source: Nat Cardiovasc Res. 2025 May 16;4(5):624–36. doi: 10.1038/s44161-025-00650-0 (PMC12084159; doi:10.1038/s44161-025-00650-0)
Supplement: Supplementary file 4 — Statistical source data. [file 44161_2025_650_MOESM4_ESM.csv]

	('Hand grip strength (left)', '46-0.0')	('Hand grip strength (left)', '46-1.0')	('Hand grip strength (left)', '46-2.0')	('Hand grip strength (right)', '47-0.0')	('Hand grip strength (right)', '47-1.0')	('Hand grip strength (right)', '47-2.0')	('Waist circumference', '48-0.0')	('Waist circumference', '48-1.0')	('Waist circumference', '48-2.0')	('Hip circumference', '49-0.0')	('Hip circumference', '49-1.0')	('Hip circumference', '49-2.0')	('Standing height', '50-0.0')	('Standing height', '50-1.0')	('Standing height', '50-2.0')	('UK Biobank assessment centre', '54-0.0')	('Heel bone mineral density (BMD) T-score, automated', '78-0.0')	('Pulse rate, automated reading', '102-0.0')	('Pulse rate, automated reading', '102-0.1')	('Pulse rate, automated reading', '102-1.0')	('Pulse rate, automated reading', '102-1.1')	('Pulse rate, automated reading', '102-2.0')	('Pulse rate, automated reading', '102-2.1')	('Birth weight known', '120-0.0')	('Birth weight known', '120-1.0')	('Birth weight known', '120-2.0')	('Place of birth in UK - north co-ordinate', '129-0.0')	('Place of birth in UK - north co-ordinate', '129-1.0')	('Place of birth in UK - north co-ordinate', '129-2.0')	('Place of birth in UK - east co-ordinate', '130-0.0')	('Place of birth in UK - east co-ordinate', '130-1.0')	('Place of birth in UK - east co-ordinate', '130-2.0')	('Number of self-reported cancers', '134-0.0')	('Number of self-reported cancers', '134-1.0')	('Number of self-reported cancers', '134-2.0')	('Number of self-reported non-cancer illnesses', '135-0.0')	('Number of self-reported non-cancer illnesses', '135-1.0')	('Number of self-reported non-cancer illnesses', '135-2.0')	('Number of operations, self-reported', '136-0.0')	('Number of operations, self-reported', '136-1.0')	('Number of operations, self-reported', '136-2.0')	('Number of treatments/medications taken', '137-0.0')	('Number of treatments/medications taken', '137-1.0')	('Number of treatments/medications taken', '137-2.0')	('Townsend deprivation index at recruitment', '189-0.0')	('Time employed in main current job', '757-0.0')	('Time employed in main current job', '757-1.0')	('Time employed in main current job', '757-2.0')	('Length of working week for main job', '767-0.0')
12340-2.0_x	0.09050254509242762	0.25597304148144717	0.23494793252022977	0.07667856537052072	0.19236415702429988	0.029846540340738227	0.6279725396833953	1.390006293586952	1.046792112015803	0.10713770393623441	0.04176861369713528	0.35609652975493095	0.22561661311159756	0.3303039449310809	0.32773594646279314	0.20917690680928475	0.21888394721247958	4.439841056923257	3.4834890591727823	3.7582710522574247	3.64791344584121	7.339276910734338	8.018020918924494	1.4531221948425457	0.05719146858676826	0.6401885458951364	1.3754801656090325	0.7123874849200957	0.8013744256067529	0.7201714466917031	0.9036048082574687	0.07334535885923726	0.39573804143209657	0.32898248401572106	0.4514530720692581	0.1449153457471779	0.05798706387652354	0.1358637948565569	0.052955768668511274	0.23214576277272175	0.42513190055787003	0.0829572478231026	0.37309290843896903	0.26197268168794163	0.12880443169804398	0.4872135662944702	0.08802277962002722	0.6290848479160122	0.09179244009806255
CV_x	0.22746551710883134	0.25571341578205103	0.04409439209587219	0.2284182749618331	0.03627100374329179	0.14849573338507624	0.3058498252347703	0.8440199730904253	0.3513176237681902	0.2816780218726998	0.19788241517447788	0.44267425172855773	0.005290705300503092	0.15277836894529637	0.016454788415990535	0.7332812986118316	0.0016465869009369713	0.21713121752850534	0.02650536261109075	0.22424597136454558	0.10011246909067462	0.4469055500829128	0.7545017523904511	0.5270375335956164	0.10722705276414463	0.26422214961414003	0.5915838268567608	0.12830700878083204	0.19049323236892077	0.7231395700893959	0.9644050049658576	0.14539641975088516	0.7803816749680588	0.35355426589874966	0.8750196910622973	0.7875316086389662	0.27943816422247975	0.500204923815943	0.373405444686919	0.042155225287057146	0.5428049112517063	0.024001124022854464	0.11638591454866441	0.9058564046857144	0.5205117042503632	0.38633216537965176	0.005792662629811647	0.386156535556443	0.04511142840609456
22332-2.0	0.39563448060999745	0.8527450897223308	0.37036597421282863	0.6745893984229634	0.7385924704874606	0.4763365670047449	0.04751792544765301	0.020041576369262504	0.16755984640031282	0.7103697228131509	0.7862592905030451	0.0641512764076661	1.8732905249866207	1.58139240215022	1.6975767892101847	0.20595836066334458	0.0396775169579953	25.87828197207792	23.889688907403247	13.11334298209416	14.422728182874176	45.365805820706825	41.48222157390574	0.08306049548391152	0.632978491031211	0.6824670579147181	0.3540975756927433	0.0036894917204810546	0.38047383570601834	0.17755121506485	0.4006927283951984	0.007347592822809465	0.4767214594712242	0.4727139877805545	0.779062267420242	1.605286800972417	0.7590591119930838	0.16501535325765623	0.3553745363659674	0.13418401506501224	0.33177751646555864	0.9210378895421307	0.9970410188746761	1.7186267917037923	0.693281815088786	0.27133371050760574	0.2184902889601369	0.4169791011915001	0.21620537105835752
Gkrks	0.4026852923012021	0.7270916408240639	0.08482088667690077	0.6363209013632136	0.6884915825822097	0.38992317163833523	1.2614604360918777	0.8677591696331237	2.0557375135566978	0.8361558362679414	0.032523697232193484	1.9094588829686936	2.4930768416123925	1.6529157737803608	2.521005917958299	0.22239666953532333	0.13111441636995894	32.67615367391312	29.103521983026276	17.390288634044115	18.11910358720743	52.34859631981543	49.588752060024575	0.039614720363131205	0.60355605076279	0.4685707013977715	0.020612902456523547	0.4587830534594286	0.13210960540081387	0.7712837892399198	1.1133418520933853	0.16875485008541083	0.34694132356051527	0.37734040314507283	0.6869335005595147	1.3645207213652601	0.9273860288642028	0.008451484400691869	0.6519355387568089	0.06290091601169213	0.12568422562147033	0.5960175799554037	1.1588204669778073	1.2292834065240583	0.7103360593582988	0.2875913775408411	0.0716805148465053	0.826147047422347	0.39001883431921747
bivmyovol_x	0.8185138140416681	0.12708111523896673	0.3060727685444658	0.5222501976038196	0.7438476764580475	0.050574966229031904	1.796309106590991	2.464675110294614	5.747935395690772	0.4454331868992435	0.6610394124441259	2.440810890389696	0.6984706399266838	0.5790598704164309	1.0574662888482103	0.2034489764686961	1.7310923144011021	54.540656061586716	52.766728048244424	31.46872802148829	35.25419757886222	73.92902121637634	72.35566856264718	0.5456314210905086	0.279241884784413	0.1643486478055658	0.03529165160159707	0.6223978783448304	0.041449544624841995	0.11938094530271096	0.18907489940118766	0.14075975291160858	0.24162759742609166	0.6333299229175564	0.23424691136322623	1.968551832576828	0.04294468425662781	0.6163382933669538	1.186909184452188	0.06848902622454794	0.48053126429314913	0.03201992647987989	0.35117176055479643	0.9251373576125097	0.6803595507729596	0.3222090496855606	0.05259935507009278	0.1490377965242258	0.10630149343867963
[truncated: 407 more columns]
