# Supplementary material for: Developing cardiac digital twin populations powered by machine learning provides electrophysiological insights in conduction and repolarization
Source: Nat Cardiovasc Res. 2025 May 16;4(5):624–36. doi: 10.1038/s44161-025-00650-0 (PMC12084159; doi:10.1038/s44161-025-00650-0)
Supplement: Supplementary file 5 — Statistical source data. [file 44161_2025_650_MOESM5_ESM.csv]

Panel a	odd ratios
	QRSd	CV	QTc	Gkrks	bivmass
Heart failure	1.45	1.14	1.06	0.88	1.78
Fascicular block	1.92	0.48	0.76	0.89	1.82
Ischeamic disease	1.44	1.25	0.85	0.95	1.13
Diabetes	1.01	0.86	0.99	0.74	0.81
Neurotic disorder	1	0.77	0.99	0.77	0.89
Mood disorder	0.82	0.68	1.2	0.97	0.83
Hypertension	1.03	0.93	1.02	0.85	1.23
Panel b	logP
	QRSd	CV	QTc	Gkrks	bivmass
Heart failure	3.36	0.93	0.39	0.97	15
Fascicular block	5.46	11.76	2.77	1.03	15
Ischeamic disease	4.44	2.67	2.02	0.4	1.51
Diabetes	0.04	1.29	0.05	2.72	3.2
Neurotic disorder	0.02	4.12	0.03	2.37	1.63
Mood disorder	1.8	7.1	4.31	0.25	2.89
Hypertension	0.13	0.45	0.11	1.13	2.82
