# Supplementary material for: Developing cardiac digital twin populations powered by machine learning provides electrophysiological insights in conduction and repolarization
Source: Nat Cardiovasc Res. 2025 May 16;4(5):624–36. doi: 10.1038/s44161-025-00650-0 (PMC12084159; doi:10.1038/s44161-025-00650-0)
Supplement: Supplementary file 6 — Statistical source data. [file 44161_2025_650_MOESM6_ESM.csv]

Panel a	GSA on EP parameters
	CV	Z_lv_sf	Z_lv_pf	Z_lv_af	Z_rv_sf	Z_rv_mod	PHI_lv_sf	PHI_lv_pf	PHI_lv_af	PHI_rv_sf	PHI_rv_mod	t_lv_sf	t_lv_pf	t_lv_af	t_rv_sf	t_rv_mod	PHO_SE	Zmin_SE	Zmax_SE	CVratio_toSE
Subject 1	0.712	0.001	0	0.001	0.026	0.012	0	0.001	0.012	0.039	0.001	0.001	0.007	0.049	0.039	0.015	0.007	0.006	0.071	0.087
Subject 2	0.728	0.001	0.004	0.003	0.033	0.003	0.005	0	0.009	0.002	0.006	0	0.021	0.031	0.016	0.027	0.004	0.009	0.069	0.043
Subject 3	0.74	0	0	0.002	0.033	0.011	0	0.001	0.004	0.004	0.002	0.002	0.001	0.042	0.034	0.036	0.006	0.001	0.053	0.052
Subject 4	0.666	0.001	0	0.001	0.045	0.025	0.004	0.002	0.004	0.001	0.025	0	0.004	0.021	0.055	0.051	0	0	0.093	0.07
Subject 5	0.782	0.001	0.002	0.006	0.025	0.029	0.002	0.001	0.024	0.023	0	0	0.019	0.001	0.03	0.007	0.001	0.005	0.048	0.057
Subject 6	0.623	0.001	0.001	0.003	0.005	0.046	0.01	0	0.002	0.001	0.048	0.002	0.011	0.001	0	0.062	0.002	0.001	0.088	0.101
Subject 7	0.71	0.001	0.005	0.003	0.045	0.008	0	0.007	0.007	0.009	0.001	0.004	0.005	0.033	0.038	0.011	0.004	0.007	0.084	0.065
Subject 8	0.735	0.001	0.002	0.002	0.036	0.004	0.001	0.001	0.01	0.001	0.025	0.003	0.03	0.021	0.054	0.012	0.002	0	0.085	0.035
Subject 9	0.773	0.002	0	0.001	0.011	0.006	0	0.002	0.01	0.001	0.018	0	0.001	0.066	0.048	0.043	0	0.001	0.1	0.045
Subject 10	0.722	0.003	0.001	0.002	0.023	0.011	0	0	0.032	0.001	0.01	0.007	0.009	0.035	0.037	0.022	0.004	0.001	0.063	0.058
Average	0.719	0.001	0.002	0.002	0.028	0.016	0.002	0.002	0.011	0.008	0.014	0.002	0.011	0.03	0.035	0.029	0.003	0.003	0.075	0.061
Standard deviation	0.045	0.001	0.002	0.001	0.012	0.013	0.003	0.002	0.009	0.012	0.015	0.002	0.009	0.019	0.016	0.018	0.002	0.003	0.016	0.019
panel b	GSA on ECG electrodes location parameters and CV
	CV	V1_x	V1_y	V1_z	V2_x	V2_y	V2_z	V3_x	V3_y	V3_z	V4_x	V4_y	V4_z	V5_x	V5_y	V5_z	V6_x	V6_y	V6_z	RA_x	RA_y	RA_z	LA_x	LA_y	LA_z	RL_x	RL_y	RL_z	LL_x	LL_y	LL_z
Subject 1	0.667	0.002	0.066	0.034	0.001	0.005	0.016	0.078	0.063	0.005	0.001	0.01	0.009	0.002	0.002	0.008	0.003	0.001	0	0.001	0.003	0.002	0.001	0.001	0.005	0.005	0.001	0.001	0	0.003	0.003
Subject 2	0.492	0.006	0.01	0.033	0.021	0.021	0.014	0.081	0.06	0.008	0.069	0.026	0.123	0.007	0.005	0.005	0.018	0.019	0.009	0.006	0.007	0.011	0.004	0.007	0.004	0.003	0.007	0.007	0.005	0.006	0.004
Subject 3	0.689	0.009	0.001	0.003	0.005	0.009	0.008	0.016	0.014	0.015	0.033	0.001	0.096	0.114	0.005	0.003	0.001	0.017	0.027	0.002	0.001	0	0.001	0.005	0.002	0	0.045	0	0.009	0.007	0.007
Subject 4	0.769	0.004	0.02	0.012	0.005	0.018	0.003	0.1	0.065	0.024	0.001	0.005	0.007	0.082	0.004	0.003	0.001	0.002	0	0.014	0.005	0.002	0.006	0.002	0	0.002	0.002	0.058	0.001	0.006	0
Subject 5	0.693	0.052	0.162	0.001	0	0.009	0.001	0.094	0.009	0.016	0.035	0.001	0.002	0.002	0	0.001	0.001	0.002	0.004	0.003	0.003	0.008	0	0.001	0.001	0.001	0.003	0.059	0.002	0.001	0.001
Subject 6	0.675	0.144	0.141	0.088	0.001	0.004	0.002	0.008	0.008	0.002	0.01	0.004	0.004	0.002	0	0.003	0.002	0	0.001	0.001	0.009	0.001	0.041	0.002	0.001	0.001	0.049	0.001	0.002	0.002	0.007
Subject 7	0.602	0.04	0.01	0.001	0.285	0.033	0.026	0.117	0	0.003	0.006	0.005	0.001	0.001	0	0.003	0	0.003	0.008	0.002	0.004	0.005	0	0.009	0.001	0.001	0	0.001	0.003	0.003	0.017
Subject 8	0.708	0.022	0.002	0.006	0.003	0.002	0.077	0.01	0.005	0.004	0.011	0.004	0.008	0.064	0.007	0.001	0.053	0.02	0.001	0.002	0	0.001	0.001	0.004	0.008	0	0.002	0.001	0	0.003	0
Subject 9	0.752	0.021	0.073	0.011	0.005	0.002	0.004	0.028	0.04	0.001	0.021	0	0.018	0.001	0	0.009	0.001	0.002	0.001	0.001	0	0.01	0.076	0.006	0.006	0.006	0.001	0.004	0.001	0	0.006
Subject 10	0.842	0.027	0.045	0.05	0.113	0.051	0.013	0.005	0.005	0.002	0.017	0.003	0.001	0	0.001	0	0	0	0	0.001	0.008	0	0.003	0	0.002	0	0.009	0	0.032	0	0
Average	0.689	0.033	0.053	0.024	0.044	0.015	0.016	0.054	0.027	0.008	0.02	0.006	0.027	0.028	0.002	0.004	0.008	0.007	0.005	0.003	0.004	0.004	0.013	0.004	0.003	0.002	0.012	0.013	0.006	0.003	0.005
Standard deviation	0.090118205203449	0.040172355940599	0.055090834083357	0.02662500533504	0.086746129072662	0.015147757109703	0.021518702225147	0.041907256911163	0.025590836428122	0.00734846922835	0.019754861311954	0.007217403209667	0.042010604721795	0.040393968946771	0.00250090892568	0.002802596198981	0.015842979517755	0.00797837987655	0.007955558377066	0.003849439156316	0.003065941943351	0.004	0.023983706590479	0.002831639422346	0.002489979919598	0.00202259958739	0.017773320148214	0.022741232076641	0.009201778484224	0.002385562636132	0.004967164912979
