# Supplementary material for: Developing cardiac digital twin populations powered by machine learning provides electrophysiological insights in conduction and repolarization
Source: Nat Cardiovasc Res. 2025 May 16;4(5):624–36. doi: 10.1038/s44161-025-00650-0 (PMC12084159; doi:10.1038/s44161-025-00650-0)
Supplement: Supplementary file 7 — Statistical source data. [file 44161_2025_650_MOESM7_ESM.csv]

GSA results of 10 pathological subjects							FB: Fascicular Block				HF: heart failure
	CV	V1_x	V1_y	V1_z	V2_x	V2_y	V2_z	V3_x	V3_y	V3_z	V4_x	V4_y	V4_z	V5_x	V5_y	V5_z	V6_x	V6_y	V6_z	RA_x	RA_y	RA_z	LA_x	LA_y	LA_z	RL_x	RL_y	RL_z	LL_x	LL_y	LL_z	Z_lv_sf	Z_lv_pf	Z_lv_af	Z_rv_sf	Z_rv_mod	PHI_lv_sf	PHI_lv_pf	PHI_lv_af	PHI_rv_sf	PHI_rv_mod	t_lv_sf	t_lv_pf	t_lv_af	t_rv_sf	t_rv_mod	PHO_SE	Zmin_SE	Zmax_SE
FB subject 1	65	0	0	0	0	0	0	3	0	0	5	9	0	0	0	0	0	0	4	0	0	0	0	0	0	0	0	0	0	0	0	0	0	0	0	0	0	0	0	0	0	0	0	2	0	0	0	0	4
FB subject 2	70	0	0	0	0	0	0	4	3	0	0	0	4	0	0	0	0	0	0	0	0	0	0	0	0	0	0	0	0	0	0	0	0	0	9	0	0	0	0	0	0	0	0	0	0	0	0	0	6
FB subject 3	60	0	0	0	0	0	0	4	0	0	0	0	3	0	8	0	5	0	0	0	0	0	0	0	0	0	0	0	0	0	0	0	0	0	4	0	0	0	0	0	0	0	0	7	0	0	0	0	6
FB subject 4	68	0	3	0	0	0	0	6	0	0	0	0	5	0	0	0	0	0	0	0	0	0	0	0	0	0	0	0	0	0	0	0	0	0	2	0	0	0	0	0	0	0	0	4	0	0	0	0	10
FB subject 5	73	0	0	0	12	5	0	0	0	0	0	0	0	0	0	0	0	0	0	0	0	0	0	0	0	0	0	0	0	0	0	0	0	0	0	0	0	0	0	0	0	0	0	0	0	0	0	0	8
HF subject 1	76	0	0	0	0	0	0	0	0	0	0	0	0	0	0	0	0	0	0	0	0	0	0	0	0	0	0	0	5	0	0	0	0	0	0	2	0	0	0	0	0	0	0	0	5	0	0	0	6
HF subject 2	69	0	0	6	0	0	0	3	0	0	0	5	0	0	0	0	0	0	0	0	0	0	0	0	0	0	0	0	0	0	0	0	0	2	0	0	0	0	4	0	0	0	0	7	0	0	0	0	3
HF subject 3	74	0	0	0	0	0	0	0	2	0	0	0	0	0	0	0	0	0	0	0	0	0	0	0	0	0	3	0	0	0	0	0	0	0	0	0	0	0	0	3	0	0	0	2	0	0	0	0	8
HF subject 4	75	0	0	2	0	0	0	0	0	0	0	0	0	0	0	0	0	0	0	0	3	0	0	0	0	0	0	0	0	0	0	0	0	0	0	0	0	0	0	0	0	0	0	3	0	0	0	0	9
HF subject 5	70	0	0	4	0	0	0	0	0	0	0	0	0	0	0	0	0	0	0	0	0	0	0	0	0	0	0	0	0	13	0	0	0	0	0	0	0	0	0	0	0	0	0	0	0	0	0	0	9
[truncated: 2 more columns]
