# Supplementary material for: Developing cardiac digital twin populations powered by machine learning provides electrophysiological insights in conduction and repolarization
Source: Nat Cardiovasc Res. 2025 May 16;4(5):624–36. doi: 10.1038/s44161-025-00650-0 (PMC12084159; doi:10.1038/s44161-025-00650-0)
Supplement: Supplementary file 8 — Statistical source data. [file 44161_2025_650_MOESM8_ESM.csv]

panel a	cell model GSA
Parameters	GNa	Gto	GCaL	GbCa	GpCa	Gkrks	GK1	sf_INaCa	sf_INaK	GpK	sf_Irel	sf_Iup	Bufc
Total effects	0	0	0.173	0.015	0	0.804	0	0	0.015	0	0	0	0
Panel b	Gkrks ranges based on APD
SF_Gkrks	APD
0.1	663.4
0.11	627.68
0.12	606.55
0.13	587.85
0.14	574.06
0.15	560.48
0.16	549.87
0.17	539
0.18	529.09
0.19	522.79
0.2	514.19
0.21	507.2
0.22	499.67
0.23	493.52
0.24	486.8
0.25	481.31
0.26	475.26
0.27	470.27
0.28	464.77
0.29	460.21
0.3	455.16
0.31	450.98
0.32	447.11
0.33	443.21
0.34	438.82
0.35	434.58
0.36	431.07
0.37	427.1
0.38	423.83
0.39	420.11
0.4	417.02
0.41	413.5
0.42	410.6
0.43	407.28
0.44	405.09
0.45	401.91
0.46	399.28
0.47	396.27
0.48	393.77
0.49	390.9
0.5	388.52
0.51	385.78
0.52	383.07
0.53	380.88
0.54	378.29
0.55	376.18
0.56	373.71
0.57	372.1
0.58	369.7
0.59	367.75
0.6	365.47
0.61	363.58
0.62	361.37
0.63	359.57
0.64	357.43
0.65	355.71
0.66	353.65
0.67	351.61
0.68	349.97
0.69	348.33
0.7	346.75
0.71	344.83
0.72	343.29
0.73	341.45
0.74	339.96
0.75	338.17
0.76	336.73
0.77	335.01
0.78	333.61
0.79	331.91
0.8	330.55
0.81	328.93
0.82	327.85
0.83	326.27
0.84	324.68
0.85	323.43
0.86	321.88
0.87	320.65
0.88	319.16
0.89	317.97
0.9	316.51
0.91	315.35
0.92	313.92
0.93	312.78
0.94	311.61
0.95	310.5
0.96	309.16
0.97	308.06
0.98	306.74
0.99	305.68
1	304.39
1.01	303.11
1.02	302.09
1.03	300.84
1.04	299.84
1.05	298.62
1.06	297.66
1.07	296.63
1.08	295.68
1.09	294.5
1.1	293.57
1.11	292.42
1.12	291.51
1.13	290.38
1.14	289.49
1.15	288.4
1.16	287.51
1.17	286.43
1.18	285.37
1.19	284.68
1.2	283.61
1.21	282.78
1.22	281.76
1.23	280.93
1.24	279.93
1.25	279.13
1.26	278.12
1.27	277.35
1.28	276.37
1.29	275.59
1.3	274.64
1.31	273.87
1.32	273.06
1.33	272.32
1.34	271.4
1.35	270.48
1.36	269.74
1.37	268.83
1.38	268.14
1.39	267.25
1.4	266.55
1.41	265.66
1.42	264.99
1.43	264.11
1.44	263.56
1.45	262.72
1.46	262.04
1.47	261.2
1.48	260.55
1.49	259.73
1.5	259.1
1.51	258.27
1.52	257.46
1.53	256.84
1.54	256.04
1.55	255.43
1.56	254.64
1.57	254.16
1.58	253.37
1.59	252.77
1.6	252.01
1.61	251.42
1.62	250.67
1.63	250.09
1.64	249.35
1.65	248.78
1.66	248.04
1.67	247.32
1.68	246.76
1.69	246.14
1.7	245.59
1.71	244.88
1.72	244.34
1.73	243.64
1.74	243.1
1.75	242.42
1.76	241.89
1.77	241.21
1.78	240.69
1.79	240.03
1.8	239.5
1.81	238.84
1.82	238.42
1.83	237.76
1.84	237.11
1.85	236.62
1.86	235.97
1.87	235.48
1.88	234.86
1.89	234.36
1.9	233.75
1.91	233.26
1.92	232.65
1.93	232.16
1.94	231.63
1.95	231.18
