# Supplementary material for: Developing cardiac digital twin populations powered by machine learning provides electrophysiological insights in conduction and repolarization
Source: Nat Cardiovasc Res. 2025 May 16;4(5):624–36. doi: 10.1038/s44161-025-00650-0 (PMC12084159; doi:10.1038/s44161-025-00650-0)
Supplement: Supplementary file 9 — Statistical source data. [file 44161_2025_650_MOESM9_ESM.csv]

panel a	CV in m/s				panel b	CV confidence intervals in %
CV	CV_upper_bound	CV_lower_bound			CV_upper_bound	CV_lower_bound
0.495	0.566	0.432			14.34	-12.73
0.622	0.756	0.537			21.54	-13.67
0.509	0.566	0.439			11.2	-13.75
0.523	0.566	0.41			8.22	-21.61
0.703	0.73	0.537			3.84	-23.61
0.495	0.566	0.425			14.34	-14.14
0.551	0.622	0.481			12.89	-12.7
0.368	0.41	0.312			11.41	-15.22
0.566	0.676	0.495			19.43	-12.54
0.594	0.622	0.467			4.71	-21.38
panel c					panel d	Gkrks confidence intervals in %
Gkrks	Gkrks_upper_bound	Gkrks_lower_bound			Gkrks_upper_bound	Gkrks_lower_bound
0.132	0.175	0.125			4.3	-0.7
0.159	0.188	0.135			2.9	-2.4
0.125	0.144	0.115			1.9	-1
0.2	0.263	0.184			6.3	-1.6
0.159	0.2	0.138			4.1	-2.1
0.188	0.25	0.181			6.2	-0.7
0.144	0.178	0.122			3.4	-2.2
0.204	0.4	0.171			19.6	-3.3
0.15	0.171	0.125			2.1	-2.5
0.15	0.175	0.125			2.5	-2.5
