# Supplementary material for: Developing cardiac digital twin populations powered by machine learning provides electrophysiological insights in conduction and repolarization
Source: Nat Cardiovasc Res. 2025 May 16;4(5):624–36. doi: 10.1038/s44161-025-00650-0 (PMC12084159; doi:10.1038/s44161-025-00650-0)
Supplement: Supplementary file 10 — Statistical source data. [file 44161_2025_650_MOESM10_ESM.csv]

Number of leads	correlation coefficient
1	0.949
2	0.938
3	0.927
4	0.91
5	0.846
6	0.79
7	0.72
8	0.632
9	0.523
10	0.412
11	0.307
12	0.213
