# Supplementary material for: Developing cardiac digital twin populations powered by machine learning provides electrophysiological insights in conduction and repolarization
Source: Nat Cardiovasc Res. 2025 May 16;4(5):624–36. doi: 10.1038/s44161-025-00650-0 (PMC12084159; doi:10.1038/s44161-025-00650-0)
Supplement: Supplementary file 11 — Statistical source data. [file 44161_2025_650_MOESM11_ESM.csv]

Case_list	Male.1.yes	Age.at.baseline.	BMI.kg/m^2.	QRS.duration.ms._x	QTc.interval.ms.	bivmyomass.g	CV.m/s.	Gkrks
1	1.0	69	29.036737785633125	96.0	460.0	238.27	0.609	0.129
2	1.0	48	22.54595907041276	102.0	436.0	266.91	0.609	0.168
3	1.0	66	29.402273297715947	104.0	399.0	254.35	0.488	0.231
4	1.0	67	27.77031263997133	150.0	495.0	334.95	0.416	0.153
5	1.0	62	19.713321527615356	110.0	441.0	277.9	0.548	0.175
6	1.0	76	36.13945578231293	84.0	434.0	245.22	0.629	0.15
7	1.0	59	24.670376360297137	104.0	423.0	226.95	0.294	0.388
8	1.0	74	22.835009827725745	118.0	458.0	240.96	0.468	0.165
9	1.0	44	26.004382761139514	106.0	382.0	273.17	0.589	0.246
10	1.0	83	34.06360930832945	126.0	459.0	241.73	0.426	0.171
11	1.0	70	32.4100370877744	134.0	428.0	296.71	0.436	0.263
12	1.0	58	23.87543252595156	90.0	400.0	139.59	0.589	0.171
13	1.0	69	25.680074054167036	82.0	418.0	249.44	0.589	0.194
14	1.0	66	24.049343594386595	88.0	413.0	233.18	0.569	0.175
15	1.0	64	23.888440980620498	102.0	427.0	221.12	0.528	0.188
16	1.0	63	19.723183391003463	92.0	408.0	207.83	0.629	0.188
17	1.0	82	23.828124999999996	120.0	487.0	214.93	0.447	0.138
18	1.0	64	26.575890590940304	88.0	380.0	251.98	0.629	0.237
19	1.0	57	29.06879615089044	92.0	426.0	201.06	0.548	0.175
20	1.0	41	29.761904761904766	94.0	371.0	227.11	0.609	0.269
21	0.0	55	28.621470374642232	96.0	431.0	131.82	0.468	0.156
22	1.0	73	30.486657382664003	82.0	395.0	211.31	0.716	0.191
23	1.0	60	29.33741144159046	90.0	376.0	267.84	0.694	0.237
24	1.0	61	26.29757785467128	106.0	454.0	242.99	0.569	0.147
25	1.0	52	25.79591836734694	118.0	438.0	193.46	0.396	0.213
26	1.0	75	23.38868655818771	100.0	430.0	213.01	0.589	0.181
27	1.0	84	19.97440779001904	112.0	440.0	262.66	0.386	0.197
28	0.0	60	18.510805682817345	174.0	460.0	156.72	0.244	0.35
29	1.0	47	26.92743764172336	110.0	400.0	191.27	0.488	0.243
30	1.0	62	20.571428571428573	84.0	427.0	161.18	0.629	0.15
31	1.0	69	29.053287981859416	82.0	394.0	186.92	0.694	0.188
32	1.0	66	35.98615916955018	94.0	465.0	307.2	0.569	0.127
33	1.0	64	22.152646502835537	100.0	429.0	274.1	0.566	0.188
34	1.0	54	32.87688722908487	98.0	367.0	292.35	0.44	0.388
35	1.0	70	34.086605226612804	120.0	435.0	277.51	0.326	0.243
36	1.0	48	20.04744562130375	74.0	427.0	176.84	0.809	0.144
37	1.0	40	26.173832551310287	98.0	452.0	234.56	0.481	0.141
38	1.0	69	29.012345679012345	86.0	448.0	303.24	0.73	0.132
39	1.0	64	24.151672503320853	156.0	461.0	246.56	0.305	0.219
40	1.0	62	38.62236266717737	106.0	471.0	291.94	0.537	0.15
41	1.0	66	26.47210743801653	76.0	412.0	219.27	0.809	0.153
42	1.0	56	24.816326530612244	84.0	376.0	227.75	0.622	0.237
43	1.0	74	26.562499999999996	114.0	462.0	214.67	0.474	0.153
44	1.0	64	23.671253629592222	80.0	410.0	247.61	0.65	0.171
45	1.0	57	25.46938775510204	110.0	463.0	187.66	0.523	0.141
46	1.0	49	35.294117647058826	92.0	434.0	179.66	0.551	0.147
47	0.0	63	22.038567493112943	149.0	417.0	313.79	0.354	0.325
48	1.0	54	33.6592970521542	90.0	393.0	229.09	0.453	0.219
49	1.0	56	40.562466197944836	110.0	438.0	309.09	0.566	0.153
50	0.0	78	29.552549427679498	130.0	451.0	220.99	0.417	0.194
51	0.0	67	20.202020202020197	111.0	411.0	181.54	0.425	0.237
52	1.0	56	27.777777777777775	84.0	477.0	201.74	0.703	0.105
53	1.0	63	20.761245674740486	100.0	487.0	316.63	0.58	0.116
54	1.0	64	30.449826989619382	74.0	380.0	260.9	0.809	0.213
55	1.0	73	26.42356982428326	92.0	436.0	255.74	0.676	0.153
56	1.0	76	27.68166089965398	114.0	464.0	255.69	0.551	0.15
57	1.0	53	26.19618735008206	86.0	466.0	290.1	0.622	0.122
58	1.0	79	25.381468541909282	94.0	390.0	256.0	0.65	0.219
59	1.0	59	22.038567493112943	101.0	478.0	269.18	0.566	0.125
60	0.0	46	41.11842105263158	76.0	380.0	242.59	0.809	0.216
61	1.0	65	30.930438076000502	138.0	475.0	273.65	0.439	0.175
62	1.0	58	19.841269841269845	108.0	397.0	185.07	0.481	0.222
63	1.0	72	22.86236854138088	100.0	430.0	222.05	0.467	0.197
64	0.0	56	20.904195011337873	94.0	497.0	186.86	0.622	0.091
65	1.0	72	24.78425751739377	120.0	401.0	291.13	0.566	0.254
66	1.0	70	30.12759924385633	96.0	391.0	279.3	0.622	0.222
67	1.0	66	30.323342589932647	78.0	392.0	204.24	0.756	0.188
68	1.0	65	27.102040816326532	82.0	396.0	204.33	0.676	0.194
69	1.0	88	25.61728395061728	106.0	485.0	322.62	0.537	0.119
70	1.0	73	31.14186851211073	112.0	443.0	367.8	0.523	0.2
71	1.0	73	26.511804065143288	112.0	434.0	277.83	0.566	0.188
72	1.0	74	27.33564013840831	134.0	428.0	313.9	0.551	0.237
73	1.0	56	29.402273297715947	106.0	450.0	319.94	0.432	0.175
74	1.0	68	27.43484224965706	118.0	438.0	253.14	0.453	0.2
75	1.0	63	33.56351992592878	118.0	476.0	417.31	0.566	0.144
76	1.0	51	28.650137741046827	102.0	450.0	257.59	0.608	0.147
77	1.0	59	24.61521050248981	94.0	386.0	275.1	0.622	0.225
78	0.0	51	24.167162403331346	100.0	426.0	187.59	0.537	0.168
79	1.0	68	35.44423440453686	116.0	447.0	334.86	0.589	0.162
80	1.0	68	34.88252795732021	104.0	447.0	351.35	0.589	0.156
81	1.0	61	34.086605226612804	78.0	440.0	254.42	0.716	0.132
82	1.0	62	33.14521186061094	98.0	432.0	298.4	0.629	0.162
83	0.0	65	25.510204081632658	94.0	423.0	156.05	0.629	0.181
84	1.0	66	25.05930702662969	108.0	409.0	237.14	0.558	0.207
85	1.0	53	24.314123965742485	102.0	391.0	180.46	0.447	0.269
86	0.0	75	31.615792841281188	84.0	447.0	177.76	0.609	0.132
87	1.0	62	26.878678134902668	94.0	424.0	175.14	0.528	0.175
88	1.0	65	25.057360222195385	100.0	476.0	259.42	0.579	0.119
89	1.0	59	31.6734693877551	98.0	442.0	219.74	0.325	0.3
90	1.0	63	26.953124999999996	89.0	382.0	217.2	0.447	0.293
91	1.0	70	21.604938271604937	138.0	440.0	261.42	0.406	0.231
92	1.0	52	29.744199881023196	98.0	429.0	254.47	0.426	0.194
93	1.0	77	26.173832551310287	94.0	408.0	187.65	0.589	0.184
94	1.0	74	27.77427092538821	82.0	461.0	245.77	0.738	0.115
95	1.0	64	33.45537179649034	120.0	465.0	187.92	0.458	0.147
96	1.0	76	22.386314277122523	144.0	496.0	284.18	0.478	0.141
97	1.0	59	23.888440980620498	106.0	408.0	212.87	0.284	0.45
98	1.0	60	24.989587671803417	102.0	441.0	170.22	0.508	0.162
99	1.0	49	28.360351528307834	110.0	459.0	192.67	0.609	0.135
100	1.0	72	29.402920244578837	80.0	409.0	223.83	0.65	0.171
101	1.0	70	33.576508653582	86.0	397.0	243.13	0.589	0.188
102	1.0	38	25.95155709342561	82.0	392.0	191.17	0.629	0.194
103	1.0	71	31.741788900397605	110.0	403.0	226.41	0.629	0.237
104	1.0	70	26.672763298277697	84.0	434.0	204.78	0.589	0.144
105	1.0	74	25.46938775510204	96.0	406.0	195.39	0.589	0.2
106	0.0	51	27.887617065556707	130.0	464.0	153.62	0.277	0.2
107	0.0	69	23.711844630960893	74.0	465.0	138.63	0.703	0.105
108	1.0	81	21.10070528384784	116.0	416.0	255.79	0.467	0.213
109	1.0	74	25.725517400855587	116.0	418.0	290.26	0.537	0.207
110	0.0	72	23.87543252595156	104.0	436.0	343.51	0.508	0.2
111	1.0	62	35.06208911614317	98.0	454.0	386.91	0.705	0.15
112	1.0	49	32.03124999999999	84.0	408.0	168.3	0.694	0.181
113	0.0	67	32.871972318339104	94.0	453.0	256.14	0.65	0.125
114	1.0	52	31.246054791061734	98.0	352.0	283.11	0.629	0.306
115	1.0	74	31.020408163265305	80.0	416.0	237.73	0.738	0.153
116	0.0	59	28.691748808366885	102.0	433.0	146.84	0.528	0.181
117	1.0	61	21.847008520333322	98.0	379.0	264.38	0.609	0.257
118	1.0	52	35.18518518518518	84.0	430.0	361.21	0.694	0.188
119	0.0	64	28.40054796351365	90.0	430.0	232.54	0.629	0.162
120	1.0	74	28.081632653061224	96.0	431.0	222.14	0.488	0.191
121	1.0	78	20.06920415224914	94.0	414.0	211.71	0.528	0.194
122	1.0	64	28.72737719046251	112.0	414.0	283.91	0.426	0.263
123	1.0	68	30.071168431955627	190.0	453.0	305.51	0.041	1.0
124	1.0	50	25.30864197530864	103.0	402.0	210.87	0.315	0.412
125	0.0	76	24.24242424242424	104.0	401.0	176.64	0.436	0.237
126	1.0	60	21.329639889196674	96.0	416.0	212.11	0.336	0.332
127	1.0	63	22.63467632412856	92.0	438.0	278.41	0.694	0.141
128	1.0	69	26.027582477014604	88.0	436.0	234.2	0.672	0.15
129	1.0	72	33.08261290221903	94.0	413.0	211.54	0.589	0.184
130	1.0	51	23.22543184787342	88.0	395.0	246.26	0.694	0.2
131	1.0	71	28.367523664486843	152.0	464.0	316.38	0.442	0.197
132	1.0	54	30.75987020010817	120.0	428.0	311.04	0.376	0.243
133	1.0	72	26.44628099173553	80.0	474.0	204.67	0.65	0.105
134	0.0	61	20.381569714992146	102.0	459.0	240.37	0.548	0.138
135	1.0	62	22.773186409550043	98.0	421.0	193.58	0.426	0.225
136	1.0	63	20.983987603305785	106.0	471.0	269.4	0.569	0.132
137	1.0	67	23.355636914530994	96.0	458.0	273.68	0.694	0.138
138	1.0	65	31.561671506122963	84.0	486.0	172.82	0.609	0.1
139	0.0	57	29.761904761904766	102.0	452.0	285.86	0.447	0.175
140	1.0	70	36.67820069204153	108.0	428.0	330.39	0.65	0.178
141	1.0	72	28.08626033057851	95.0	405.0	208.46	0.528	0.207
142	1.0	69	18.36547291092745	84.0	444.0	117.64	0.528	0.125
143	1.0	55	27.68166089965398	100.0	444.0	218.09	0.468	0.15
144	1.0	64	37.71626297577855	92.0	490.0	289.44	0.366	0.165
145	1.0	65	27.763429752066116	96.0	416.0	215.16	0.528	0.184
146	1.0	45	26.27728507868255	92.0	399.0	255.44	0.609	0.213
147	1.0	69	28.089887640449437	132.0	424.0	281.62	0.304	0.45
148	1.0	78	23.589835468362743	164.0	479.0	299.46	0.366	0.188
149	1.0	49	24.835646457268076	84.0	452.0	223.66	0.569	0.129
150	1.0	64	30.071168431955627	140.0	451.0	335.56	0.366	0.243
151	1.0	68	36.11111111111111	123.0	404.0	253.33	0.386	0.287
152	1.0	67	21.551020408163264	126.0	460.0	254.38	0.442	0.181
153	0.0	67	19.19530279649215	70.0	464.0	179.78	0.781	0.104
154	1.0	74	30.367346938775512	120.0	428.0	270.19	0.346	0.269
155	0.0	62	26.92743764172336	98.0	407.0	215.59	0.528	0.204
156	1.0	67	32.075912994086	100.0	454.0	270.37	0.569	0.132
157	1.0	44	24.3910588392529	108.0	432.0	244.29	0.447	0.204
158	0.0	64	37.09825528007345	90.0	458.0	206.15	0.609	0.122
159	1.0	61	20.897959183673468	92.0	407.0	229.0	0.548	0.213
160	1.0	51	31.533446712018144	96.0	401.0	230.43	0.609	0.2
161	1.0	66	19.753086419753085	156.0	465.0	302.94	0.284	0.35
162	1.0	72	28.228386465429633	116.0	423.0	165.38	0.508	0.194
163	1.0	39	26.528510346119035	106.0	468.0	378.11	0.65	0.135
164	1.0	71	33.13975508142911	96.0	435.0	222.18	0.528	0.159
165	1.0	74	25.344352617079885	94.0	408.0	235.0	0.548	0.225
166	0.0	68	31.249999999999993	80.0	400.0	102.58	0.426	0.191
167	1.0	57	30.795847750865054	118.0	386.0	219.91	0.458	0.243
168	0.0	73	27.343749999999996	174.0	493.0	224.38	0.206	0.362
169	1.0	63	34.52708907254361	81.0	392.0	206.11	0.672	0.194
170	1.0	81	27.39817568244846	86.0	418.0	219.28	0.325	0.257
171	1.0	70	25.727555214006482	90.0	458.0	207.23	0.569	0.138
172	1.0	69	29.053287981859416	94.0	395.0	231.5	0.694	0.213
173	1.0	72	31.634581999151262	118.0	435.0	288.54	0.336	0.312
174	1.0	88	23.243408017070564	94.0	483.0	183.75	0.672	0.107
175	0.0	67	27.815881725346742	92.0	440.0	164.46	0.386	0.188
176	1.0	61	26.365603028664147	80.0	421.0	158.57	0.569	0.15
177	1.0	73	28.40054796351365	134.0	453.0	240.26	0.406	0.188
178	1.0	66	30.071168431955627	90.0	413.0	245.33	0.589	0.171
179	1.0	66	18.93700290367378	92.0	441.0	235.32	0.548	0.15
180	1.0	53	23.04002019946976	100.0	498.0	373.33	0.694	0.095
181	1.0	56	34.47809626825311	102.0	393.0	271.55	0.629	0.207
182	1.0	36	35.6401384083045	100.0	473.0	373.23	0.468	0.188
183	1.0	53	30.103806228373706	102.0	402.0	229.21	0.538	0.204
184	1.0	38	24.12214577451276	95.0	363.0	252.01	0.65	0.263
185	0.0	54	26.953124999999996	86.0	442.0	160.49	0.629	0.147
186	1.0	60	23.37472607742878	102.0	445.0	262.2	0.538	0.153
187	1.0	57	25.46401086464463	146.0	457.0	311.16	0.396	0.2
188	1.0	67	31.83391003460208	78.0	449.0	247.69	0.781	0.122
189	1.0	53	26.122448979591837	86.0	397.0	188.31	0.569	0.2
190	1.0	61	40.13840830449828	132.0	418.0	292.94	0.468	0.263
191	1.0	54	25.351541373715524	94.0	426.0	230.52	0.629	0.171
192	1.0	68	23.87511478420569	96.0	426.0	158.93	0.589	0.171
193	1.0	65	20.98765432098765	124.0	447.0	284.2	0.468	0.171
194	1.0	57	24.44727891156463	90.0	384.0	204.89	0.518	0.237
195	0.0	69	24.44727891156463	94.0	440.0	247.5	0.508	0.156
196	1.0	66	29.721079103795148	106.0	379.0	209.87	0.508	0.263
197	1.0	79	25.654372397382506	104.0	472.0	186.18	0.468	0.123
198	1.0	73	29.860551225775623	88.0	465.0	301.58	0.738	0.116
199	1.0	68	28.72737719046251	106.0	443.0	251.05	0.488	0.162
200	0.0	57	27.639801313892	68.0	406.0	160.41	0.781	0.156
201	1.0	74	29.06122448979592	122.0	440.0	268.64	0.406	0.2
202	1.0	48	23.38868655818771	100.0	458.0	309.82	0.528	0.141
203	1.0	64	25.55932915514163	112.0	458.0	241.73	0.508	0.153
204	1.0	76	25.5649539199596	134.0	489.0	289.46	0.436	0.144
205	1.0	61	35.321237358715045	130.0	406.0	289.29	0.488	0.263
206	1.0	64	33.14521186061094	176.0	499.0	415.97	0.32	0.312
207	1.0	77	26.573129251700685	120.0	437.0	206.52	0.488	0.171
208	0.0	53	24.913494809688583	96.0	442.0	190.68	0.508	0.156
209	1.0	80	33.30612244897959	100.0	377.0	266.96	0.65	0.269
210	1.0	61	24.801587301587304	90.0	412.0	189.84	0.569	0.188
211	1.0	69	27.77427092538821	98.0	394.0	259.23	0.609	0.207
212	1.0	68	26.218820861678008	105.0	407.0	312.3	0.609	0.213
213	1.0	62	24.691358024691358	80.0	427.0	190.87	0.65	0.15
214	0.0	63	24.609733700642785	78.0	414.0	209.03	0.694	0.168
215	0.0	72	26.562499999999996	82.0	410.0	152.15	0.589	0.181
216	1.0	54	24.913494809688583	100.0	383.0	213.66	0.609	0.263
217	1.0	55	22.068809416025346	88.0	426.0	272.47	0.716	0.162
218	1.0	59	32.95178633368019	94.0	409.0	347.23	0.528	0.225
219	1.0	75	24.221453287197235	148.0	439.0	247.71	0.331	0.3
220	1.0	68	24.801587301587304	86.0	414.0	210.8	0.569	0.184
221	1.0	75	25.925925925925924	120.0	462.0	339.4	0.508	0.153
222	1.0	68	26.533758829646096	154.0	475.0	212.38	0.331	0.225
223	1.0	69	29.737044338267232	98.0	447.0	229.57	0.528	0.144
224	1.0	63	21.877551020408163	68.0	434.0	222.4	0.869	0.125
225	1.0	72	27.33564013840831	116.0	447.0	243.47	0.518	0.175
226	1.0	71	34.04102839738421	128.0	481.0	303.32	0.488	0.132
227	1.0	67	31.17283950617284	94.0	459.0	280.27	0.716	0.135
228	1.0	68	23.450918219051392	138.0	450.0	210.56	0.386	0.188
229	1.0	68	27.44059917355372	122.0	468.0	291.81	0.468	0.144
230	1.0	82	22.321428571428577	88.0	385.0	262.55	0.488	0.25
231	1.0	44	36.753650305723546	110.0	458.0	313.6	0.528	0.147
232	0.0	70	29.394687182464796	102.0	420.0	178.89	0.416	0.213
233	1.0	51	24.691358024691358	102.0	450.0	257.9	0.609	0.15
234	0.0	56	30.844415958980928	76.0	426.0	150.92	0.738	0.141
235	1.0	76	31.17913832199547	124.0	493.0	322.14	0.508	0.125
236	1.0	70	28.344671201814062	94.0	432.0	205.65	0.528	0.165
237	1.0	55	24.577867151840145	78.0	443.0	222.58	0.738	0.127
238	1.0	56	29.40778799351001	102.0	379.0	266.32	0.594	0.25
239	1.0	56	22.20408163265306	116.0	488.0	362.59	0.566	0.129
240	1.0	72	38.53061224489796	142.0	446.0	211.33	0.375	0.2
241	0.0	52	23.87543252595156	98.0	462.0	197.67	0.439	0.144
242	1.0	43	28.326974216672443	96.0	425.0	260.73	0.58	0.188
243	1.0	72	33.746533462527985	94.0	432.0	270.23	0.65	0.188
244	1.0	58	25.593737061989533	104.0	401.0	174.56	0.495	0.219
245	1.0	48	32.14024835646457	108.0	396.0	257.17	0.58	0.237
246	1.0	38	25.680074054167036	102.0	418.0	289.59	0.453	0.25
247	1.0	82	29.737044338267232	110.0	424.0	243.27	0.509	0.194
248	1.0	68	27.39817568244846	78.0	397.0	182.06	0.65	0.181
249	1.0	56	20.147971991015986	98.0	469.0	291.24	0.566	0.132
250	0.0	76	29.357521924046818	134.0	462.0	179.95	0.382	0.175
251	1.0	79	30.023243801652892	110.0	418.0	209.23	0.425	0.219
252	1.0	44	31.14186851211073	114.0	419.0	396.39	0.58	0.207
253	1.0	64	30.55681303757356	142.0	443.0	246.42	0.439	0.213
254	1.0	71	40.816326530612244	144.0	452.0	289.91	0.396	0.2
255	1.0	68	28.086419753086417	102.0	420.0	257.32	0.608	0.184
256	1.0	64	28.40550435551067	162.0	495.0	261.06	0.432	0.188
257	1.0	78	24.83576349943919	108.0	450.0	211.94	0.446	0.153
258	1.0	73	31.28092182961473	84.0	422.0	230.66	0.622	0.159
259	1.0	68	31.020408163265305	96.0	419.0	230.54	0.65	0.178
260	1.0	61	26.775510204081634	120.0	413.0	242.53	0.467	0.243
261	1.0	64	37.024221453287204	102.0	410.0	267.79	0.537	0.213
262	1.0	64	30.9284310324893	154.0	491.0	456.6	0.337	0.219
263	1.0	68	22.49134948096886	96.0	428.0	242.77	0.594	0.159
264	1.0	83	25.79591836734694	150.0	475.0	284.51	0.347	0.188
265	1.0	72	21.705129432793896	88.0	400.0	153.88	0.608	0.194
266	1.0	79	26.44628099173553	70.0	401.0	188.2	0.809	0.171
267	1.0	70	21.15529420201513	98.0	422.0	256.49	0.594	0.175
268	1.0	67	30.405292525644022	136.0	414.0	213.38	0.298	0.319
269	1.0	69	28.782105753679996	108.0	457.0	244.5	0.509	0.147
270	1.0	62	28.680111097693512	111.0	346.0	398.08	0.347	0.7
271	1.0	51	23.781212841854934	96.0	419.0	286.25	0.622	0.184
272	1.0	53	28.982007003985025	90.0	399.0	212.5	0.622	0.197
273	1.0	54	34.01891326737618	78.0	402.0	231.19	0.756	0.171
274	1.0	74	24.84098008957808	88.0	458.0	193.6	0.636	0.132
275	1.0	54	27.757487216946675	92.0	425.0	273.56	0.676	0.156
276	1.0	67	28.194284249647573	151.0	490.0	291.11	0.425	0.162
277	0.0	62	21.75546853368142	84.0	457.0	148.12	0.622	0.113
278	1.0	72	24.24242424242424	144.0	425.0	211.22	0.347	0.243
279	1.0	60	24.221453287197235	92.0	465.0	229.17	0.594	0.117
280	1.0	64	28.997893837184456	112.0	439.0	260.77	0.495	0.168
281	1.0	55	25.25951557093426	90.0	432.0	239.82	0.622	0.159
282	1.0	70	22.948115744558788	99.0	372.0	193.23	0.509	0.287
283	1.0	65	30.103806228373706	85.0	392.0	189.98	0.629	0.213
284	1.0	70	29.365763350250564	96.0	416.0	234.58	0.508	0.197
285	1.0	44	28.719723183391007	88.0	437.0	227.41	0.672	0.138
286	1.0	50	27.160493827160494	116.0	418.0	245.69	0.468	0.225
287	1.0	57	34.205829863176675	110.0	462.0	248.21	0.488	0.153
288	1.0	58	29.06879615089044	100.0	424.0	166.24	0.304	0.243
289	0.0	48	23.738662131519277	78.0	412.0	154.15	0.548	0.175
290	1.0	59	26.29757785467128	94.0	407.0	195.8	0.609	0.2
291	1.0	57	25.0	88.0	404.0	219.43	0.694	0.194
292	1.0	56	25.50361570247934	140.0	495.0	304.13	0.356	0.175
293	1.0	58	26.555965935105768	106.0	360.0	227.88	0.508	0.312
294	0.0	57	35.003199217132746	86.0	427.0	209.42	0.694	0.147
295	1.0	65	25.458065904119906	128.0	377.0	174.1	0.366	0.338
296	1.0	64	26.22222222222222	89.0	366.0	186.18	0.65	0.257
297	1.0	50	28.964734689002356	142.0	466.0	309.98	0.453	0.2
298	1.0	62	32.69054178145087	112.0	495.0	355.36	0.481	0.117
299	1.0	65	30.778701138811947	110.0	418.0	311.23	0.622	0.2
300	1.0	43	20.515086478979924	98.0	408.0	206.04	0.523	0.213
301	1.0	75	23.671253629592222	80.0	373.0	179.53	0.65	0.225
302	1.0	68	21.877551020408163	96.0	401.0	239.86	0.509	0.207
303	1.0	74	26.448979591836736	90.0	422.0	212.27	0.622	0.165
304	1.0	75	40.08332281277616	120.0	432.0	339.53	0.537	0.194
305	1.0	68	29.065743944636683	74.0	402.0	275.84	0.782	0.175
306	1.0	65	21.453287197231838	96.0	467.0	185.52	0.495	0.122
307	1.0	69	21.60410477990818	114.0	499.0	194.89	0.474	0.107
308	1.0	67	32.326530612244895	78.0	483.0	230.2	0.782	0.097
309	1.0	66	27.68166089965398	94.0	402.0	215.05	0.439	0.237
310	1.0	52	28.964734689002356	94.0	445.0	276.74	0.703	0.153
311	1.0	44	32.407407407407405	100.0	433.0	244.74	0.566	0.156
312	1.0	62	26.989619377162633	100.0	400.0	177.5	0.481	0.213
313	1.0	68	23.888440980620498	168.0	449.0	374.5	0.396	0.275
314	1.0	72	26.027582477014604	120.0	432.0	235.43	0.416	0.188
315	1.0	72	20.244897959183675	112.0	452.0	226.2	0.436	0.204
316	1.0	72	24.163265306122447	118.0	450.0	198.02	0.376	0.194
317	1.0	79	60.013717421124824	114.0	476.0	270.35	0.508	0.132
318	1.0	69	29.053287981859416	98.0	400.0	175.99	0.468	0.216
319	0.0	40	24.675500270416443	78.0	424.0	173.8	0.672	0.15
320	1.0	61	20.199469763918696	118.0	411.0	277.86	0.518	0.219
321	1.0	48	23.722810651876106	126.0	410.0	155.43	0.264	0.425
322	1.0	74	27.469135802469133	108.0	442.0	232.84	0.569	0.175
323	1.0	78	30.119375573921022	90.0	430.0	279.85	0.781	0.165
324	1.0	74	25.181077410593023	92.0	452.0	198.52	0.589	0.132
325	0.0	61	29.27796045223188	80.0	346.0	201.23	0.716	0.3
326	1.0	77	27.734374999999993	90.0	420.0	175.43	0.528	0.175
327	0.0	69	25.476660092044707	88.0	442.0	131.18	0.508	0.147
328	0.0	73	25.63691716071142	100.0	414.0	172.25	0.548	0.188
329	1.0	50	30.614821360939274	86.0	464.0	244.82	0.65	0.122
330	1.0	78	23.98687034465345	94.0	480.0	266.86	0.589	0.117
331	1.0	66	33.20854969206617	153.0	421.0	322.33	0.396	0.325
332	1.0	58	28.906249999999993	80.0	406.0	281.65	0.781	0.178
333	1.0	60	35.98615916955018	154.0	490.0	274.89	0.284	0.275
334	1.0	76	33.91003460207613	98.0	429.0	243.9	0.589	0.175
335	1.0	72	28.233875167895615	136.0	482.0	188.39	0.406	0.15
336	1.0	45	24.61810377477591	106.0	445.0	253.59	0.548	0.156
337	1.0	78	23.18339100346021	148.0	468.0	220.66	0.386	0.188
338	1.0	52	33.05785123966941	92.0	456.0	243.88	0.65	0.132
339	1.0	78	31.161373901474043	96.0	420.0	190.06	0.569	0.181
340	0.0	79	29.384756657483923	162.0	485.0	183.74	0.289	0.2
341	1.0	79	21.258503401360546	96.0	386.0	167.11	0.508	0.231
342	1.0	80	20.06920415224914	92.0	505.0	339.48	0.366	0.138
343	1.0	64	28.40909090909091	134.0	519.0	322.23	0.356	0.164
344	1.0	66	23.323418063818284	146.0	500.0	351.08	0.406	0.17
345	1.0	75	24.221453287197235	184.0	552.0	238.26	0.041	1.0
346	1.0	66	38.64447086801427	170.0	519.0	285.59	0.347	0.152
347	1.0	79	23.661438615467823	168.0	517.0	287.06	0.354	0.17
348	1.0	66	32.07148926838628	168.0	522.0	309.28	0.21	0.368
349	1.0	68	28.367523664486843	90.0	501.0	196.56	0.608	0.091
350	1.0	62	23.50780532598714	156.0	515.0	325.12	0.382	0.149
351	0.0	73	20.19557823129252	152.0	501.0	230.28	0.354	0.146
352	1.0	65	31.741788900397605	124.0	500.0	317.27	0.305	0.219
353	1.0	69	36.11111111111111	144.0	500.0	340.44	0.425	0.17
354	1.0	54	17.239048134126556	142.0	533.0	154.31	0.361	0.116
355	1.0	52	34.18553688823959	152.0	512.0	341.9	0.386	0.164
356	1.0	73	22.857142857142858	146.0	523.0	204.88	0.389	0.111
357	1.0	62	34.68093539437178	122.0	504.0	299.34	0.478	0.116
358	0.0	56	27.339911999658252	102.0	531.0	235.47	0.609	0.081
359	1.0	55	26.588750913075234	156.0	504.0	312.28	0.371	0.167
