# Supplementary material for: Developing cardiac digital twin populations powered by machine learning provides electrophysiological insights in conduction and repolarization
Source: Nat Cardiovasc Res. 2025 May 16;4(5):624–36. doi: 10.1038/s44161-025-00650-0 (PMC12084159; doi:10.1038/s44161-025-00650-0)
Supplement: Supplementary file 13 — Statistical source data. [file 44161_2025_650_MOESM13_ESM.csv]

	('Hand grip strength (left)', '46-0.0')	('Hand grip strength (left)', '46-1.0')	('Hand grip strength (left)', '46-2.0')	('Hand grip strength (right)', '47-0.0')	('Hand grip strength (right)', '47-1.0')	('Hand grip strength (right)', '47-2.0')	('Waist circumference', '48-0.0')	('Waist circumference', '48-1.0')	('Waist circumference', '48-2.0')	('Hip circumference', '49-0.0')	('Hip circumference', '49-1.0')	('Hip circumference', '49-2.0')	('Standing height', '50-0.0')	('Standing height', '50-1.0')	('Standing height', '50-2.0')	('UK Biobank assessment centre', '54-0.0')	('Heel bone mineral density (BMD) T-score, automated', '78-0.0')	('Pulse rate, automated reading', '102-0.0')	('Pulse rate, automated reading', '102-0.1')	('Pulse rate, automated reading', '102-1.0')	('Pulse rate, automated reading', '102-1.1')	('Pulse rate, automated reading', '102-2.0')	('Pulse rate, automated reading', '102-2.1')	('Birth weight known', '120-0.0')	('Birth weight known', '120-1.0')	('Birth weight known', '120-2.0')	('Place of birth in UK - north co-ordinate', '129-0.0')	('Place of birth in UK - north co-ordinate', '129-1.0')	('Place of birth in UK - north co-ordinate', '129-2.0')	('Place of birth in UK - east co-ordinate', '130-0.0')	('Place of birth in UK - east co-ordinate', '130-1.0')	('Place of birth in UK - east co-ordinate', '130-2.0')	('Number of self-reported cancers', '134-0.0')	('Number of self-reported cancers', '134-1.0')	('Number of self-reported cancers', '134-2.0')	('Number of self-reported non-cancer illnesses', '135-0.0')	('Number of self-reported non-cancer illnesses', '135-1.0')	('Number of self-reported non-cancer illnesses', '135-2.0')	('Number of operations, self-reported', '136-0.0')	('Number of operations, self-reported', '136-1.0')	('Number of operations, self-reported', '136-2.0')	('Number of treatments/medications taken', '137-0.0')	('Number of treatments/medications taken', '137-1.0')	('Number of treatments/medications taken', '137-2.0')	('Townsend deprivation index at recruitment', '189-0.0')	('Time employed in main current job', '757-0.0')	('Time employed in main current job', '757-1.0')	('Time employed in main current job', '757-2.0')	('Length of working week for main job', '767-0.0')
12340-2.0_x	-0.004052051803451937	-0.015831038126767654	0.009365213936410063	-0.0034768072494643083	-0.012447976834907535	-0.0014195311042509155	-0.020178089872897556	-0.05451970002934406	-0.028842101526857733	-0.004721044907679377	-0.003071123003210272	-0.013116843520030333	-0.009047737580702408	-0.019375205249081765	-0.01227973599851683	0.00848529543521948	0.019947667222938007	-0.07110658541262906	-0.06241116808042372	-0.10007896112067662	-0.09823702967474511	-0.09315024760477823	-0.09789938806733671	-0.03579489696119118	-0.004139951442476152	-0.02045638159459037	-0.036064322619957255	-0.03616463397928422	-0.0288768828034863	0.023236672596955193	0.04271899042950104	0.004009682274982179	0.014248716413558793	0.019313289122252646	0.015773961471897698	0.006179791456216603	0.00419422729712313	0.005838433470749543	-0.002454946912057229	-0.014523988822620508	-0.015063704589464306	0.0037354930851005897	-0.021336300619191822	0.010240900061363425	0.012282887587093005	-0.021177289212732955	0.009089040929079069	0.030789813006189323	-0.0050753379535764895
CV_x	0.009117774521933181	0.015817778560707874	-0.002064704412405947	0.009147105157190534	0.0026946572262882855	0.006324849968102513	0.011621884683076938	0.03901988200908132	0.012977446616451064	0.010871103649702639	0.012692929480567511	0.015536614968124094	-0.00025817117064138814	0.010150644121373259	0.0007926469836323432	-0.022546370470439992	0.00018248456576973272	0.008878475063324839	0.0012918273241282175	0.014144106980601638	0.006965690572695642	0.015716155855427554	0.023141079554590424	0.017726912961389257	-0.007405385820072532	0.010313200977494573	0.020157208292105783	0.009086210600196478	0.009427065622158193	-0.023304817574011764	-0.044667242916520626	-0.00745640419487069	-0.02356087032419875	-0.020451109829833797	-0.02552345322341236	-0.02371246913293981	-0.016928226657996554	-0.017048763333996547	0.013616322926907858	0.003098313794080706	0.01812298496379004	-0.001146692424333355	0.007973317074005089	-0.02614080617647894	-0.03873674738566487	0.01772105031897669	0.0006506139815785531	-0.02131394900433608	-0.0026097238843223033
22332-2.0	0.014264384374358837	0.0394965688777963	0.013542928118778297	0.021262774340560307	0.035695168982181294	0.01645718819976612	-0.002215958229776556	0.001507948715925315	0.007016015637457774	-0.02205207272700829	-0.03713371258766438	-0.002941144714444755	0.04205582745405297	0.0592216401419177	0.039521757977609435	-0.008374563402053167	0.00421878365094894	0.1825012951425287	0.17673322218971674	0.19784313530315148	0.20757102188227652	0.23981971009694297	0.22972914940659098	-0.0037397804463455923	-0.03180577330869905	-0.021422308346642063	-0.013632330665587474	-0.00029525425495150007	-0.016623546740389347	-0.007700516856483833	-0.023559880006697786	0.0004301605236918367	0.016438671838624016	0.02561058525018892	0.02353622953056475	0.038148142551563693	0.036224011229745036	0.006924416326859336	0.013095825634077171	-0.009053418523299401	-0.012402295921387458	0.026437375232678903	0.04374977073641488	0.039835563730939424	0.04777106868409566	0.0133556305326066	0.02028093216486286	-0.022623812090780595	0.010802211236563025
Gkrks	-0.014461606947398963	-0.03531225098577902	-0.0038166251155094225	-0.02038436748836639	-0.033951411904618777	-0.014109824148260935	-0.03266540693720316	-0.03977806611167128	-0.044527209158739575	-0.02473823982233422	0.0024145592635831962	-0.042540541016138335	-0.05009450001533843	-0.06090566188386674	-0.050409384164461064	0.008935334813719322	0.012797829914112964	-0.2054071752639462	-0.19541632611036006	-0.22885347709410292	-0.2333754031416551	-0.25742956613961065	-0.2510255506880948	-0.0018616500602211287	0.030721749917411	0.01622739616044336	0.00103186823371374	-0.02614565417228631	0.006850565792339301	0.02439347108264664	0.049210098289028385	0.008492881740752977	-0.012849213348866843	-0.021526533946970936	-0.021522828520931042	-0.03436851066307035	-0.041641630160771735	-0.0004108193137513696	-0.02072443779128611	-0.004527646899831104	-0.005447802208593046	-0.01941497482615792	-0.048393836335176424	-0.03210590567216666	-0.048607589111703174	-0.01400546243324186	-0.007516641506323829	0.03738207319214637	-0.01744073392500108
bivmyovol_x	0.024394129502162912	-0.008669246842221234	0.011635453837554094	0.017624357783548514	-0.03587502267219718	0.0023542920157776726	-0.04096837729584622	-0.07790900363746668	-0.08108100187567249	-0.01561745372217984	-0.032819872779106286	-0.04943768753706438	-0.021787478132884515	-0.029802201069112796	-0.029039825392698573	-0.008287906698803261	0.0903853620080289	-0.26511928468919793	-0.2630755446014688	-0.3080276323245777	-0.3251556860629658	-0.30470865284741905	-0.3020155332766604	-0.01819040456458955	-0.016918518618722417	-0.006900094066083083	-0.0017391860889169445	-0.03281211226954545	-0.002338981162715174	0.005430582846980927	0.012750681992746857	-0.007246375697681592	0.009576825796827589	0.031818590904799215	-0.009333773051538327	-0.043352047299849907	0.0031537721393561837	-0.019899475171476583	0.031366305611610655	0.004903108852224561	0.016540425096962394	-0.0015167563307550754	-0.020342009037350617	-0.026521919935342034	-0.047131234428860434	-0.015351154686710384	0.0056201585525174754	0.009658170026286042	-0.005800894895372173
[truncated: 407 more columns]
