# Supplementary material for: Developing cardiac digital twin populations powered by machine learning provides electrophysiological insights in conduction and repolarization
Source: Nat Cardiovasc Res. 2025 May 16;4(5):624–36. doi: 10.1038/s44161-025-00650-0 (PMC12084159; doi:10.1038/s44161-025-00650-0)
Supplement: Supplementary file 14 — Statistical source data. [file 44161_2025_650_MOESM14_ESM.csv]

panel a	GPE on tissue parameters				panel b	GPE on ECG electrodes parameters
Num	r2	ISE	Sti		Num	r2	ISE	Sti
50	0.14	20	0.54		80	0.45	68.8	0.87
100	0.6	80	0.72		100	0.53	85	0.75
200	0.78	77.5	0.686		200	0.76	85	0.94
300	0.83	90	0.755		300	0.88	98.3	0.89
400	0.87	86.3	0.698		400	0.86	93.8	0.88
500	0.9	97	0.749		500	0.77	98	0.85
600	0.9	95.8	0.71		600	0.88	98.3	0.84
700	0.9	93.6	0.733		700	0.87	99.3	0.85
800	0.88	92.5	0.755		800	0.88	96.3	0.88
900	0.9	96.7	0.73		900	0.83	97.8	0.94
1000	0.91	94.5	0.74		1000	0.84	93	0.88
